# Supplementary material for: Ageist Communication Experienced by Middle-Aged and Older Canadians
Source: Int J Environ Res Public Health. 2022 Feb 11;19(4):2004. doi: 10.3390/ijerph19042004 (PMC8871782; doi:10.3390/ijerph19042004)
Supplement: Supplementary file 1 [file ijerph-19-02004-s001.zip]

Archive with 1 entries (1 files):
- ijerph-1528792-supplementary.pdf
